# Supplementary material for: Gait-modifying effects of augmented-reality cueing in people with Parkinson’s disease
Source: Front Neurol. 2024 Apr 9;15:1379243. doi: 10.3389/fneur.2024.1379243 (PMC11037397; doi:10.3389/fneur.2024.1379243)
Supplement: Supplementary file 2 [file Table_2.XLSX]

## Sheet: Speed cue
Headset	Imposed_Gaitspeed-	Imposed_Gaitspeed	Imposed_Gaitspeed+	Performed_Gaitspeed_Holographic_-	Performed_Gaitspeed_Holographic_b	Performed_Gaitspeed_Holographic_+	Performed_Gaitspeed_Holographic_speedbird_-	Performed_Gaitspeed_Holographic_speedbird_b	Performed_Gaitspeed_Holographic_speedbird_+	Performed_Gaitspeed_Realworld_-	Performed_Gaitspeed_Realworld_b	Performed_Gaitspeed_Realworld_+
0	131	151	171	135.244	153.084	155.907	136.566	137.702	157.064	132.416	135.131	145.828
0	87	107	127	68.3866	90.0426	100.959	107.383	107.543	113.072	104.962	112.978	112.619
1	125	145	165	121.684	159.881	171.016	128.784	150.612	175.206	128.185	152.322	175.68
1	119	139	159	117.89	146.511	182.92	124.101	148.8	180.449	134.016	157.465	172.255
0	111	131	151	104.297	131.609	151.398	117.09	142.371	156.217	115.135	137.006	151.996
1	107	127	147	115.238	135.082	140.702	110.432	147.712	156.517	108.04	134.592	148.053
1	95	115	135	97.7991	119.865	135.194	99.376	121.563	143.922	101.817	115.149	121.263
1	107	127	147	107.074	132.349	139.406	114.957	135.652	154.934		143.486	150.382
0	104	124	144	105.053	136.358	123.358	101.229	129.321	109.836	106.257	134.378	124.075
0	98	118	138	98.1038	121.59	146.903	102.424	130.994	159.797	97.061	127.235	159.678
0	104	124	144	126.985	140.112	120.659	104.256	105.699	114.28	104.051	120.212	127.942
0	92	112	132	98.8941	116.327	128.545	95.0123	119.96	137.077	96.9852	110.385	126.11
1	96	116	136	95.34	120.156	132.012	94.2509	122.497	138.683	94.7064	119.801	147.004
1	131	151	171	139.688	144.724	158.68	144.724	157.779	169.103	139.913	152.538	172.577
1	118	138	158	120.295	135.716	123.759	124.199	144.108	167.654	123.781	136.473	163.916
0	83	103	123	86.3428	101.617	118.292	81.8268	103.808	126.888	85.4428	103.062	122.74
0	89	109	129	86.018	109.72	116.535	88.9079	109.966	115.331	97.9979	114.956	120.702
0	137	157	177	134.172	163.919	171.066	142.006	159.036	155.142	138.684	165.431	164.787
1	108	128	148	107.219	140.001	157.344	112.471	142.676	164.797	105.137	139.427	156.307
1	87	107	127	89.9422	109.946	124.738	83.1356	111.346	118.307	100.071	108.278	136.731
0	120	140	160	126.842	147.068	172.353	128.203	147.257	170.157	123.295	144.037	167.668

## Sheet: Step-length cue
Headset	Imposed_Steplength-	Imposed_Steplength	Imposed_Steplength+	Performed_Steplength_Holographic_-	Performed_Steplength_Holographic_b	Performed_Steplength_Holographic_+	Performed_Steplength_Holographic_sound_-	Performed_Steplength_Holographic_sound_b	Performed_Steplength_Holographic_sound_+	Performed_Steplength_Realworld_-	Performed_Steplength_Realworld_b	Performed_Steplength_Realworld_+
0	60	75	90	59.7278	74.479	87.9404	59.1363	73.7024	89.7247	59.7512	75.0487	90.0322
0	41	56	71	39.955	54.872	67.6239	41.2491	54.8269	67.9927	41.2624	56.2973	71.8176
1	65	80	95	64.8711	79.0616	95.0883	64.7408	77.7377	95.8904	63.8692	79.8371	94.2103
1	57	72	87		73.236		58.5443	74.3191	88.1994		71.274	88.046
0	55	70	85	54.3245	68.2186	83.3021	55.0679	69.026	84.3803	55.2627	69.7525	85.5016
1	51	66	81	51.9195	65.6021	81.6648	50.2927	66.3435	80.8822	51.2805	65.9754	79.7577
1	48	63	78	48.6933	63.107	79.8723	47.7695	62.6774	79.8243	47.6228	62.4366	77.1331
1	60	75	90
0	54	69	84	53.2268	68.003	82.9536	53.672	68.4978	83.1161	53.5985	68.1017	82.8685
0	54	69	84	53.6859	70.0486	83.8899	53.7474	68.5124		53.9739	68.578	83.7782
0	51	66	81	48.1384	64.7502	78.9913	49.5821	64.7253	81.8757	50.1744	64.9246	80.691
0	45	60	75	45.134	59.0346	75.9738	45.3997	58.2986	75.4031	44.4793	60.0534	74.4844
1	45	60	75	44.8696	59.734	74.9847	44.8499	59.5037	74.5949	45.0399	58.2422	74.2521
1	73	88	103	73.3084	89.4481	103.594	72.999	88.4956	103.001	72.7787	88.2072	103.23
1	57	72	87	56.968	72.4817	85.967	56.6477	71.2494	86.8696	56.1635	72.2867	86.8061
0	45	60	75	45.9688	58.9429	74.8814	45.0952	60.0524	73.6648	45.1416	59.9853
0	47	62	77	47.0204	61.68	76.6252	46.794	60.9898	77.0315	47.0626	62.1992	76.6824
0	72	87	102	71.4143	86.6051	101.877	71.1934	87.3738	101.01	70.4315	86.9032	100.451
1	50	65	80
1	33	48	63	34.037	49.0104	63.7764	35.2987	47.0351	62.3945	32.9874	47.8751	62.6061
0	54	69	84	53.1244	69.0002	85.1634	53.6872	68.6791	82.0851	54.1574	69.3207	84.393

## Sheet: Crossing step length
Headset	Crossingsteplength_halfway_Holographic_-	Crossingsteplength_halfway_Holographic_b	Crossingsteplength_halfway_Holographic_+	Crossingsteplength_halfway_Realworld_-	Crossingsteplength_halfway_Realworld_b	Crossingsteplength_halfway_Realworld_+	Crossingsteplength_gaitinitiation_Holographic_-	Crossingsteplength_gaitinitiation_Holographic_b	Crossingsteplength_gaitinitiation_Holographic_+	Crossingsteplength_gaitinitiation_Realworld_-	Crossingsteplength_gaitinitiation_Realworld_b	Crossingsteplength_gaitinitiation_Realworld_+
0	99.2188	98.1479	102.105	97.9457	94.9031	110.9	67.2982	78.4002	81.7035	79.1001	74.0987	87.8988
0	42.6783	60.7973	84.849	85.951	79.2972	79.2972	35.4	53.9944	61.0999	61.0999	64.4011	64.3177
1	87.9071	89.6559	102.847	74.6455	79.7991	87.8136	76.3982	76.9517	92.8104	72.7499	82.2005	96.946
1	78.4139	83.7963	94.2114	84.6392	93.6958	90.6483	50.496	71.0435	77.8188	74.0436	72.8	73.7017
0	85.4003	93.2003	99.5479	78.8764	87.8548	92.1501	58.3506	72.7545	85.4637	63.8526	79.1018	89.9517
1	90.4915	84.973	94.8092	86.776	89.611	100.199	45.198	62.1087	72.9589	51.2	63.1985	76.4571
1	71.8791	79.9421	79.9776	68	73.3043	88.9961	53.8115	69.1019	75.4	58.255	64.8	81.9
1	79.7456	85.6554	92.7505	79.253	81.0997	81.8226	56.099	67.8519	75.3	62.9047	69.396	76.6005
0	82.9907	102.206	93.2188	72.4965	77.6127	91.599	77.893	81.641	81.0952	57.6	71.899	73.2
0	94.2006	93.4931	103.041	97.9525	105.445	66.4462	62.0039	75.6001	89.1001	72.6029	81.9	36.898
0	68.4059	73.3386	93.4453	62.492	70.0937	89.3022	52.5201	60.5039	73.3574	46.898	64.5894	75.75
0	76.3105	81.3209	87.3921	67.5532	70.2664	78.9909	51.3046	66.5	82.9533	54.6014	66.348	81.5658
1	67.7543	78.7038	85.7484	67.8968	71.5007	84.8852	58.3509	66.5513	76.8992	55.4002	60.8	77.9
1	96.0081	99.0518	105.745	89.4455	95.7735	96.8478	73.7988	81.6	87.6505	78.2	86.0002	87.4156
1	77.0007	90.6468	94.9214	76.7242	79.4009	96.4411	50.5628	67.8972	88.098	51.5	66.549	76.3
0	72.9944	71.0568	78.1013	68.9975	66.2154	73.0683	58.7044	66.3016	71.7076	54.2091	63.414	66.7552
0	82.802	87.4871	90.8855	75.3544	81.6566	87.5948	29.3514	68.2003	90.8835	58.6004	53.8967	76.4
0	103.7	112.71	116.192	101.453	115.082	108.801	77.0066	99.9363	99.8968	82.4672	91.1	104.144
1	81.4062	86.8639	98.3475	80.8865	89.3032	98.3951	79.1009	73.2976	82.6	65.6006	70.3169	79.9007
1	68.2005	70.3085	76.3503	54.7998	66.5447	67.8753	40.5978	40.0038	54.7938	43.5935	48.5022	42.3528
0	78.9973	99.4522	98.5917	80.8012	83.3614	94.3948	61.1031	68.3	78.0865	61.8495	69.3	79.0341

## Sheet: Headorientation static task
Headset	Baseline	Holographic_Line1	Holographic_Line2	Holographic_Line3	Holographic_Line4	Holographic_Line5	Holographic_Line6	Holographic_Line7	Realworld_Line1	Realworld_Line2	Realworld_Line3	Realworld_Line4	Realworld_Line5	Realworld_Line6	Realworld_Line7
0	5.72767	75.9652	69.5725	62.5021	46.5764	30.3956	28.4977	20.5074	76.3476	67.5933	60.0599	49.2385	42.2469	35.1516	25.5752
1	2.40106	69.53	67.6619	62.0387	50.3895	38.519	28.4687	29.4275	73.1352	72.6063	64.3674	50.445	38.8447	32.5557	26.8647
0	-2.04095	74.7659	68.8784	61.5461	47.2648	35.8012	26.7806	21.6659	71.5159	64.5949	56.4262	44.4429	34.6665	26.7525	18.2444
1	2.40756	71.2746	68.7228	61.1437	49.3028	36.9685	26.8778	19.3443	70.9189	63.135	58.4759	43.0966	37.2617	28.1421	21.6581
1	16.0841	67.1306	58.3614	57.2396	44.6885	36.6434	27.0957	23.6535	61.1365	55.9964	50.8008	39.4628	32.4105	25.7021	20.1327
1	12.5083	65.3476	62.2938	60.43	51.5899	40.4369	38.4136	29.6905	68.1226	61.1621	56.8808	53.9554	41.4033	32.6321	25.53
0	12.124	74.1149	64.5112	58.1039	47.2507	35.29	27.9186	25.014	70.4781	72.1385	64.2352	54.532	45.2267	37.9395	31.0543
0	6.24116	67.1533	61.4468	50.3331	40.8167	35.5483	28.1061	18.9352	60.3446	55.7872	49.3493	41.7837	34.0692	28.0925	21.7684
0	-15.4977	95.9963	78.5878	69.9331	55.5252	44.7581	35.6231	29.0185	86.5772	78.7233	72.6526	58.3056	44.8376	34.1248	28.8442
0	-1.07376	68.2424	58.9147	51.5576	40.5767	31.4721	24.7747	18.5652	58.4643	58.3253	46.0699	37.0889	24.3817	17.2301	16.9794
1	2.54137	65.5952	58.3578	51.4241	45.8876	40.5548	32.2139	27.386	67.9192	62.8736	51.0943	46.8753	38.2783	26.7334	23.4899
1	2.35375	67.9696	64.3351	59.9996	54.1713	39.5878	28.7979	20.6088	79.4209	73.662	66.9081	54.5463	36.545	38.1882	22.5722
1	3.03387	67.9805	62.7273	54.8292	43.5719	34.477	23.245	17.0152	63.9964	55.3517	49.2494	43.5929	31.138	23.7918	15.7403
0	-20.5751	97.4888	92.1592	74.3485	58.6861	47.9193	39.0439	36.172	80.443	74.4564	62.3246	55.0364	41.0471	34.0449	29.0298
0	-0.452363	71.6484	63.8362	51.5137	39.9487	31.0682	25.4777	15.3775	95.1994	61.555	51.0586	43.6797	30.9588	26.3188	23.4812
0	6.64895	68.199	69.3219	61.685	41.5001	41.8612	33.626	24.9386	60.5752	68.9889	63.4333	56.0812	45.7275	33.6641	25.2405
1	5.82797	66.5539	64.3257	59.6919	48.7318	44.0707	32.0856	23.8527	66.9758	63.6763	55.9459	49.3212	39.8055	33.2011	28.0984
1	0.863895	57.9973	56.413	46.9243	41.371	30.5326	25.1697	20.1091	59.6379	54.1869	47.9263	41.3594	30.7215	20.9452	16.5426
0	5.26454	74.3282	67.6619	58.9385	48.0252	36.3226	24.302	14.7943	68.7106	62.0957	55.8062	47.3683	32.821	29.4425	20.4013

## Sheet: Headorientation speed cue
Headset	Realworld_-	Realworld_b	Realworld_+	Holographic_-	Holographic_b	Holographic_+	Holographic_bird_-	Holographic_bird_b	Holographic_bird_+
0	46.7833	18.6146	19.6281	41.2496	33.3199	14.4422	-0.936137	-0.756979	-0.151531
0	31.2885	19.3137	15.1415	31.5065	20.4349	19.3153	20.1082	14.6905	19.5708
1	19.7838	22.2707	12.1255	35.9097	20.0438	32.3359	-6.21575	-3.72932	-6.42051
1	43.5708	33.4241	33.8262	46.8545	41.8307	37.4489	-10.6707	-12.302	-12.7786
0	21.7604	28.3962	18.6615	29.4119	20.5598	26.0754	-6.63382	-3.09924	-3.47797
1	38.4669	25.373	25.2345	35.4527	15.9632	14.6503	7.71458	9.93326	9.45065
1	26.9299	28.5466	21.1643	36.1481	28.2707	24.6057	-7.72722	-8.78816	-5.89627
1	44.6771	34.2183	28.2328	48.9692	40.0458	22.8011	-3.19697	-1.63256	-0.461335
0	34.3545	28.7711	17.2169	40.0996	31.2502	22.9184	-5.949	-5.68081	-5.01656
0	49.6397	45.154	34.9807	49.4146	47.4758	43.7347	-8.44572	-9.10306	-4.48824
0	15.0478	35.0474	63.3258	29.0872	40.5544	26.0706	16.581	18.0318	17.2474
0	37.8632	15.897	16.643	38.0477	24.8932	18.2022	-1.62685	0.567376	0.158135
1	36.506	15.1365	18.7369	36.1752	32.4191	30.6615	-2.18716	-2.3789	-2.83201
1	29.8639	32.2956	19.3672	24.8063	28.425	16.4312	-1.40378	-3.36295	-2.28066
1	44.8817	42.2954	17.6786	45.4789	45.0369	13.6841	-8.10812	-5.97537	-3.94612
0	45.2392	36.3468	38.9994	72.0679	68.3924	61.5488	12.8928	15.3988	15.9838
0	35.4019	31.5009	23.8791	43.5802	20.9838	26.7959	1.28108	1.78218	3.24821
0	46.3657	26.2633	19.8218	52.9809	39.3793	34.9555	-5.59598	-2.28762	-1.5726
1	45.2111	32.2139	32.985	46.8778	32.7998	34.8349	-8.79317	-8.67569	-7.3623
1	26.197	29.1085	18.4355	43.3309	23.2419	26.5064	-3.70839	0.742672	-1.13485
0	39.8798	32.5378	32.0084	42.7833	37.4336	33.7302	-0.735241	-0.0780616	-0.158098

## Sheet: Headorientation step-length cue
Headset	Realworld_-	Realworld_b	Realworld_+	Holographic_-	Holographic_b	Holographic_+	Holographic_sound_-	Holographic_sound_b	Holographic_sound_+
0	42.1503	38.7679	36.0528	42.8566	39.7642	39.6902	43.0095	39.7493	38.5719
0	43.5951	33.5941	31.2739	41.7257	37.1217	32.0805	40.4904	32.3766	28.5779
1	16.8512	18.9776	15.185	18.0304	29.0806	14.8578	23.5017	14.0023	14.447
1	38.6163	38.2347	35.4776	35.2474	30.8241	29.1017	41.7723	29.8663	33.1288
0	30.1815	27.2536	24.4093	34.3289	28.8806	25.7348	33.6409	31.1588	26.7046
1	37.2341	31.9341	29.6959	33.6132	32.3539	31.316	33.7838	32.1934	29.4268
1	38.7968	32.3116	25.9007	37.5257	30.1235	26.0759	33.8803	30.7075	26.6052
1	42.4443	36.7835	36.7507	34.0365	34.1543	36.132	38.7558	34.0888	36.3036
0	38.5372	32.8417	34.2788	39.5284	35.7116	31.7131	38.4908	39.2655	34.0439
0	53.4135	49.6518	44.4663	53.8033	47.8596	46.6037	46.5934	41.4714	44.5778
0	64.2536	42.5049	42.5049	68.0644	64.6133	63.1961	67.7636	68.7402	65.1259
0	43.2738	34.3078	34.8984	43.4287	36.3282	37.2665	44.5797	38.252	35.5647
1	34.9469	35.8365	32.0591	39.6528	38.9487	34.3017	37.7587	33.2034	39.2708
1	34.6947	30.5687	29.934	33.1626	31.9438	27.8164	31.2347	30.258	28.7116
1	35.7778	34.8956	30.1034	27.818	26.2804	29.3619	30.7382	31.7513	32.5334
0	62.6115	52.9959	60.2787	73.3026	64.0522	63.0304	67.4994	64.2905	58.5605
0	37.6337	33.4395	36.1507	39.5388	36.5496	34.3164	42.5798	36.0902	36.2131
0	46.5071	41.6539	39.0572	41.6939	40.7033	34.7428	41.9304	36.8848	39.2405
1	35.3827	32.3669	24.282	41.814	37.4235	31.7347	38.2102	36.1408	31.887
1	51.7756	50.459	47.8228	43.1857	42.5882	38.4566	38.1774	28.9949	29.7044
0	30.4963	37.6311	34.8984	39.1535	35.5613	29.1128	38.7645	29.7977	27.4038
